# Supplementary material for: Recruiting the right hemisphere: Sex differences in inter-hemispheric communication during semantic verbal fluency
Source: Brain Lang. Author manuscript; Available in PMC 2021 Aug 30. (PMC7611590; doi:10.1016/j.bandl.2020.104814)
Supplement: Supplementary Material [file EMS131452-supplement-Supplementary_Material.zip]

Archive with 4 entries (4 files):
- 1-s2.0-S0093934X20300730-mmc1.pdf
- 1-s2.0-S0093934X20300730-mmc2.pdf
- 1-s2.0-S0093934X20300730-mmc3.pdf
- 1-s2.0-S0093934X20300730-mmc4.pdf
